# Supplementary material for: Comparison of Differentiation Pattern and WNT/SHH Signaling in Pluripotent Stem Cells Cultured under Different Conditions
Source: Cells. 2021 Oct 14;10(10):2743. doi: 10.3390/cells10102743 (PMC8534321; doi:10.3390/cells10102743)
Supplement: Supplementary file 1 [file cells-10-02743-s001.zip]

Archive with 1 entries (1 files):
- cells-1324690-supplementary.pdf
